# Supplementary material for: Different level of virtualization of sight and touch produces the uncanny valley of avatar’s hand embodiment
Source: Sci Rep. 2019 Dec 13;9:19030. doi: 10.1038/s41598-019-55478-z (PMC6911036; doi:10.1038/s41598-019-55478-z)
Supplement: Supplementary file 2 — Dataset 1 [file 41598_2019_55478_MOESM2_ESM.xls]

## Sheet: Delta_scores 1PCE
	Sight-Real_Touch-Real	Sight-Real_Touch-Virtual	Sight-Robotic_Touch-Real	Sight-Robotic_Touch-Virtual	Sight-Virtual_Touch-Real	Sight-Virtual_Touch-Virtual	Global
Number of participants	19	19	26	26	26	26
RHI index
Mean	4.99123	2.5	2.34615	1.48718	2.11538	2.14103	2.48357
Stand. Dev.	1.68826	1.84089	1.76945	1.75811	1.47706	1.5597	1.94895
Median	5.5	3.16667	2.25	1.91667	2.16667	2.08333	2.33333
Interq. Range	2	2.375	2.5	2.16667	2	1.16667	2.5
Vividness
Mean	7.82895	5.65789	4.66346	3.38942	4.03846	3.94231	4.74032
Stand. Dev.	2.79018	3.39445	3.54538	2.69359	3.12865	2.84368	3.33076
Median	8.5	6	5.5	3.5	5	3.5	5
Interq. Range	2.5	3	5	5	5	5	5
Prevalence
Mean	82.1053	53.4211	45.3462	28.8077	31.1154	35.1538	43.8451
Stand. Dev.	25.7291	32.1478	35.184	26.4681	22.7848	22.8433	32.2528
Median	90	60	60	29.5	27.5	32.5	40
Interq. Range	27.5	32.5	50	30	30	25	50
PD
Mean	9.63158	10.5789	2.65385	1.69231	2.19231	2.88462	4.42958
Stand. Dev.	4.16614	2.79515	3.14887	2.75346	3.46432	3.31454	4.73915
Median	11	10	3	2	2.5	3.5	4
Interq. Range	8.25	4.75	6	4	5	5	6
1PCE
Mean	4.71975	3.38016	2.33904	1.55652	1.88695	2.01056	2.51069
Stand. Dev.	1.02442	1.30411	1.48833	1.16443	1.09803	1.0407	1.56227
Median	4.94019	3.6282	2.43541	1.61082	1.91301	2.06597	2.3727
Interq. Range	1.63853	1.09578	1.91449	1.83228	1.2198	1.60172	2.13438

## Sheet: Raw Data
	Sight-Real_Touch-Real	Sight-Real_Touch-Virtual	Sight-Robotic_Touch-Real	Sight-Robotic_Touch-Virtual	Sight-Virtual_Touch-Real	Sight-Virtual_Touch-Virtual	Control	Global
Number of participants	19	19	26	26	26	26	26
RHI index
Mean	5.50877	3.01754	2.61538	1.75641	2.38462	2.41026	0.269231	2.4246
Stand. Dev.	1.01451	1.46765	1.3571	1.41597	1.39982	1.31084	1.10863	1.89062
Median	6	3	2.75	1.83333	2.25	2.33333	0	2.33333
Interq. Range	0.25	2.25	2.33333	1.66667	1.66667	1.5	1.16667	2.66667
Vividness
Mean	10	7.82895	7.06731	5.79327	6.44231	6.34615	2.40385	6.35789
Stand. Dev.	0	1.70996	2.62065	2.31542	2.59066	2.47293	2.82673	3.09529
Median	10	8.5	7.5	5.5	7.5	6	1	7.5
Interq. Range	0	1	2.5	3.5	1	3.5	2.5	5
Prevalence
Mean	98.9474	70.2632	62.1154	45.5769	47.8846	51.9231	16.7692	53.8452
Stand. Dev.	4.58831	23.002	27.2093	27.215	24.9067	24.2931	23.9287	32.4261
Median	100	80	72.5	40	50	50	10	60
Interq. Range	0	30	30	40	40	20	20	60
Proprioceptive
Mean	10.7895	11.7368	3.34615	2.38462	2.88462	3.57692	0.692308	4.54167
Stand. Dev.	3.8236	2.88371	3.59936	3.25056	3.16641	3.39615	2.42931	4.92562
Median	12	12	4	2	3	3	1	4
Interq. Range	6.25	3.75	5	4	5	4	1	7
Illusion questions
Mean	2.98246	1.31579	1.60256	0.820513	1.38462	1.53846	-1.4359	1.09127
Stand. Dev.	0.0764719	1.09699	1.25793	1.43985	1.18769	1.04169	1.53411	1.70503
Median	3	1.33333	1.66667	1	1.33333	1.66667	-2	1.33333
Interq. Range	0	1.25	1.66667	1.66667	1.33333	1.33333	2.66667	2
Control questions
Mean	-2.52632	-1.70175	-1.01282	-0.935897	-1	-0.871795	-1.70513	-1.33333
Stand. Dev.	0.964274	1.21154	1.35804	1.18516	1.21747	1.16839	1.21318	1.29665
Median	-3	-2	-0.5	-1	-0.666667	-0.583333	-1.75	-1.5
Interq. Range	0.25	1.91667	2.33333	1.83333	2	1.33333	1.16667	2.33333
